# Supplementary material for: Assessment of COVID-19 Vaccine Acceptance and Its Associated Factors during the Crisis: A Community-Based Cross-Sectional Study in Benin
Source: Vaccines (Basel). 2023 Jun 16;11(6):1104. doi: 10.3390/vaccines11061104 (PMC10305180; doi:10.3390/vaccines11061104)
Supplement: Supplementary file 1 [file vaccines-11-01104-s001.zip]

Archive with 1 entries (1 files):
- vaccines-2422785-supplementary.pdf
